# Supplementary material for: One-Pot Synthesis of N-Doped NiO for Enhanced Photocatalytic CO2 Reduction with Efficient Charge Transfer
Source: Molecules. 2023 Mar 7;28(6):2435. doi: 10.3390/molecules28062435 (PMC10057620; doi:10.3390/molecules28062435)
Supplement: Supplementary file 1 [file molecules-28-02435-s001.zip]

Archive with 1 entries (1 files):
- molecules-2152270-supplementary.pdf
